# Supplementary material for: A reduced ability to discriminate social from non-social touch at the circuit level may underlie social avoidance in autism
Source: Nat Commun. 2025 May 17;16:4600. doi: 10.1038/s41467-025-59852-6 (PMC12085590; doi:10.1038/s41467-025-59852-6)
Supplement: Supplementary file 4 — Source Data [file 41467_2025_59852_MOESM4_ESM.xlsx]

## Sheet: Fig. 1
Fig 1d
Animal ID	114567	207591	437430	437441	451874	486315	502564	502578	502579	Average	SEM		114567	207591	437430	437441	451874	486315	502564	502578	502579	Average	SEM
Running Avoidance
	Social												Object
Voluntary	0	0	0.12	0.862069	0.08	0.66	0	0.12	0.018519	0.206732	0.107346		0.588235	0.674419	0.942308	0.882353	0	0.717391	0.54	0.622222	0.423077	0.598889	0.0921758
Forced	0.117647	0.265306	0	0.571429	0.081633	0.019608	0.254902	0.215686	0.018182	0.171599	0.0606237		0.372549	0.361111	0.588235	0.678571	0.7	0.270833	0.307692	0.510638	0.481481	0.474568	0.0526178
Animal ID	114567	437430	437441	451874	486315	502564	502578	502579	207591	Average	SEM		114567	437430	437441	451874	486315	502564	502578	502579	207591	Average	SEM
Whisker Protraction
	Social												Object
Voluntary	8	5	8	1	1	4	1	2	1	3.44444	0.987577		5	12	14	1	0	19	16	7	14	9.77778	2.25941
Forced	8	9	11	5	4	11	1	1	2	5.77778	1.36196		20	24	20	5	27	11	1	8	17	14.7778	2.98039
Animal ID	114567	437430	437441	451874	486315	502564	502578	502579	207591	Average	SEM		114567	437430	437441	451874	486315	502564	502578	502579	207591	Average	SEM
Orbital Tightening
	Social												Object
Voluntary	8	9	13	2	1	2	0	11	1	5.222	1.66481		9	6	11	1	1	5	9	11	2	6.11111	1.36874
Forced	12	13	9	6	3	9	11	7	3	8.111	1.21843		15	22	32	3	12	7	9	24	3	14.1111	3.3518
Fig 1g
	Decoder Accuracy
Animal ID	Full	Whiskers	Eye	Pupil	Nose	Mouth
114567	62.6333	63.75	54.6016	52.05	55.8083	52.85
437430	56.4833	55.8417	51.7578	52.2583	52.8333	52.4167
437441	59.0667	58.6667	54.4531	50.2083	50.0333	53.7917
451874	48.3167	50.9583	48.8672	48.6833	48.8667	50
486315	59.9083	62.1583	55.5547	51.2417	53.2583	50.1
502564	51.6667	52.2	50.2891	51.0833	53.3167	49.3583
502578	56.2333	55.65	56.7656	53.7667	51.425	51.6417
502579	57.325	59.9917	52.0547	51.9	48.1917	51.7333
Average	56.45	57.4	53.04	51.4	51.72	51.49
SEM	1.62	1.611	0.9658	0.5335	0.9102	0.5475
Fig 1h
	Decoder Accuracy
Animal ID	Before	After
114567	56.75	64.15
437430	48.8068	57.6875
437441	56.7614	61.1875
451874	50.5	48.7625
486315	54.8182	61.6
502564	50.0568	51.125
502578	54.1136	56.2875
502579	51.3295	55.7875
Average	52.89	57.07
SEM	1.102	1.864
Fig 1i
	Decoder Accuracy
Animal ID	Before	After
114567	63.2375	68.3
437430	54.875	66.6125
437441	57.65	63.3625
451874	49.85	58.85
486315	59.2625	63.5
502564	50.7875	58.275
502578	56.3375	61.15
502579	60.1375	57.3375
Average	56.52	62.17
SEM	1.621	1.408
Fig 1k
	Decoder Accuracy
Animal ID	Before	After
114567	58.2841	62.9875
437430	49.8523	56.05
437441	55.0795	61.35
451874	49.6023	52.9375
486315	53.7955	65.35
502564	53.1591	50.4625
502578	54.5341	57.6
502579	56.3295	59.0125
Average	53.83	58.22
SEM	1.055	1.779
Fig 1m
	Decoder Accuracy
Animal ID	Before	After
114567	50.5341	57.6125
437430	51.0455	50.5
437441	55.1477	58.7875
451874	51.6023	55.45
486315	50.3523	58.5625
502564	54.7614	55.4625
502578	57.2159	63.525
502579	51.1136	57.0875
Average	52.72	57.12
SEM	0.919	1.306
Fig 1n
	Decoder Accuracy
Animal ID	Social	Object
114567	56.2375	65.4625
437430	51.8125	64.5
437441	58.4375	61.3625
451874	57.425	55.5125
486315	57.1125	68.0125
502564	57.2875	53.9125
502578	67.2375	61.375
502579	55.425	61.35
Average	57.62	61.44
SEM	1.547	1.693

## Sheet: Fig. 2
Fig 2c
	cFos+/tdTom+ cells/mm^2 (normalized to TRAP2-CTRL)
	Object touch					Social touch
	vS1	tSTR	BLA	CeA		vS1	tSTR	BLA	CeA
Average	2.71241	2.84505	2.16429	2.17682		5.81193	4.88314	4.38386	5.07216
SEM	0.444289	0.260513	0.411353	0.279203		0.852759	0.695035	0.582249	0.772986

## Sheet: Fig. 3
Fig 3d	Z-score			Z-score
	vS1			tSTR
Animal ID	Voluntary	Forced		Voluntary	Forced
502578	0.436429	1.94557		1.44839	7.86589
502579	0.129123	3.08822		0.407509	0.55068
502564	0.189651	1.22479		1.62999	6.49166
486315	-0.086584	-0.3352		0.49023	0.633358
451874	-0.335505	1.9514		-0.0125973	0.698883
437441	-0.176768	0.144709		0.328635	2.38376
437430	0.419716	2.22778		0.0504401	0.779373
207591	-0.0343822	0.533278		2.93088	1.63973
114567	-1.34758	-2.11416		-0.303533	-0.288316
Average	-0.08954	0.9629		0.7744	2.306
SEM	0.1793	0.5288		0.3447	0.9604
Fig 3f	Modulation Index			Modulation Index				Modulation Index			Modulation Index				Modulation Index			Modulation Index				Modulation Index			Modulation Index
	vS1-Supp	Voluntary		vS1-Supp	Forced			vS1-Exc	Voluntary		vS1-Exc	Forced			tSTR-Exc	Voluntary		tSTR-Exc	Forced			BLA-Exc	Voluntary		BLA-Exc	Forced
	Social	Object		Social	Object			Social	Object		Social	Object			Social	Object		Social	Object			Social	Object		Social	Object
Average	-0.2527	-0.153		-0.3359	-0.2893			0.1487	0.06712		0.2326	0.1677			0.1848	0.1108		0.1731	0.2339			0.1077	0.1253		0.1045	0.1577
SEM	0.02033	0.0153		0.02293	0.02143			0.0122	0.00886		0.0185	0.01626			0.02329	0.01818		0.02647	0.02686			0.02369	0.02399		0.02889	0.02739
Fig 3g	Modulation Index			Modulation Index			Modulation Index
	vS1-Exc	Forced		tSTR-Exc	Forced		BLA-Exc	Forced
	Non-Aversive	Aversive		Non-Aversive	Aversive		Non-Aversive	Aversive
Average	0.09086	0.1039		0.1011	0.1622		0.1362	0.02487
SEM	0.02145	0.01953		0.02789	0.0289		0.05402	0.06205

## Sheet: Fig. 4
Fig 4g	vS1						tSTR						BLA
	Voluntary			Forced			Voluntary			Forced			Voluntary			Forced
	Proportion of Cells			Proportion of Cells			Proportion of Cells			Proportion of Cells			Proportion of Cells			Proportion of Cells
Animal ID	Social	Object		Social	Object		Social	Object		Social	Object		Social	Object		Social	Object
502578	0.278689	0.114754		0.287671	0.166667		0.0952381	0.142857		0.153846	0.115385		0	0.357143		0.166667	0.5
502579	0	0.8		0.166667	0.6		0.4	0.1		0.2	0.2		0.166667	0.5		0.142857	0.571429
502564	0.241379	0.12069		0.230159	0.26		0.272727	0.136364		0.0666667	0.1		0.222222	0.111111		0.214286	0.0714286
486315	0.133333	0.0666667		0.142857	0.416667		0.125	0.125		0	0.333333		0.0909091	0.272727		0.2	0.1
451874	0.291667	0.0833333		0.0909091	0.111111		0.333333	0		0.25	0.75		0.0769231	0.230769		0	0.375
437441	0	0.52381		0.105263	0.0555556		0.1	0.2		0	0.3125		0.380952	0.0952381		0.15	0.3
437430	0.333333	0.666667		0.2	0.25		0	0		0	0		0	0.5		0	1
207591	0.242424	0.121212		0.103448	0.12		0.166667	0.0833333		0.111111	0.222222		0	0.5		0	0.6
114567	0	0		0	0								0.5	0		0.333333	0.333333
Average	0.168981	0.277459		0.147442	0.22		0.186621	0.0984443		0.097703	0.25418		0.159741	0.285221		0.134127	0.42791
SEM	0.0458968	0.099985		0.0284578	0.0629948		0.0480599	0.0246557		0.0344839	0.0809656		0.0597228	0.0639491		0.0383342	0.0946782

## Sheet: Fig. 5
Fig 5a
Animal ID	207988	307877	405993	435951	437394	448983	451589	502581	549862	549863	Average	SEM		207988	307877	405993	435951	437394	448983	451589	502581	549862	549863	Average	SEM
Running Avoidance
	Social													Object
Voluntary	0.111111	0.368421	0.137255	0.25	0.134615	1	0.941176	0.06	0.411765	0.56	0.397434	0.107526		0.731707	0.104167	0.625	0	0.612245	0.5	0.869565	0.22	0.666667	0.408163	0.473751	0.0902402
Forced	0.038462	0.052632	0.2	0.65	0.340426	1	0.695652	0.156863	0.176471	0.2	0.351051	0.10165		0.469388	0.104167	0.442308	0	0.823529	0.4	1	0.333333	0.509804	0.686275	0.47688	0.096197
Animal ID	207988	307877	405993	435951	437394	448983	451589	502581	549862	549863	Average	SEM		207988	307877	405993	435951	437394	448983	451589	502581	549862	549863	Average	SEM
Whisker Protraction
	Social													Object
Voluntary	1	8	3	2	6	5	11	4	4	17	6.1	1.52352		3	14	13	0	2	1	18	1	10	9	7.1	2.05724
Forced	9	10	8	10	7	1	24	6	15	6	9.6	1.96186		20	37	21	5	35	9	29	2	16	14	18.8	3.80584
Animal ID	207988	307877	405993	435951	437394	448983	451589	502581	549862	549863				207988	307877	405993	435951	437394	448983	451589	502581	549862	549863	Average	SEM
Orbital Tightening
	Social													Object
Voluntary	2	16	13	10	11	34	8	5	8	9	11.6	2.77769		25	6	18	0	8	52	14	2	6	8	13.9	4.85444
Forced	29	33	18	16	14	35	12	6	5	3	17.1	3.68314		36	37	31	14	8	36	14	4	9	16	20.5	4.12108
Fig 5c	Voluntary	Forced
Animal ID	WT
114567	13	17
437430	2	5
437441	13	16
451874	19	15
486315	3	10
502564	2	6
502578	6	17
502579	1	12
207591	12	7
Average	7.88889	11.6667
SEM	2.1631	1.61589
Animal ID	Fmr1 KO
207988	3	34
307877	20	35
405993	16	23
435951	12	23
437394	17	20
448983	37	36
451589	18	33
502581	9	11
549862	11	20
549863	20	9
Average	16.3	24.4
SEM	2.85988	3.11341
Fig 5d	Decoder Accuracy
Animal ID
207988	51.0909	48.225
307877	60.2955	64.7
405993	52.8068	54.925
435951	53.6023	56.9625
437394	50.5795	56.525
448983	59.7273	57.4875
451589	51.6932	51.1125
502581	58.8295	58.425
549862	52.7614	52.825
549863	56.0455	54.05
Average	54.74	55.52
SEM	1.169	1.422
	Delta Decoder Accuracy
Animal ID	WT
114567	7.4
437430	8.88068
437441	4.42614
451874	-1.7375
486315	6.78182
502564	1.06818
502578	2.17386
502579	4.45795
Average	4.181
SEM	1.254
Animal ID	Fmr1 KO
207988	-2.86591
307877	4.40455
405993	2.11818
435951	3.36023
437394	5.94545
448983	-2.23977
451589	-0.580682
502581	-0.404546
549862	0.0636364
549863	-1.99545
Average	0.7806
SEM	0.9554
Fig 5g	Decoder Accuracy
Animal ID	WT
114567	60.39
437430	62.965
437441	56.175
451874	62.225
486315	59.64
502564	57.835
502578	68.465
502579	57.06
Average	60.59
SEM	1.407
Animal ID	Fmr1 KO
207988	49.83
307877	62.34
405993	55.835
435951	49.715
437394	64.61
448983	53.45
451589	57.245
502581	57.97
549862	49.305
549863	56.88
Average	55.72
SEM	1.662

## Sheet: Fig. 6
Fig 6a	Delta Modulation Index			Delta Modulation Index			Delta Modulation Index				Delta Modulation Index			Delta Modulation Index			Delta Modulation Index
	vS1-Exc	Voluntary		tSTR-Exc	Voluntary		BLA-Exc	Voluntary			vS1-Exc	Forced		tSTR-Exc	Forced		BLA-Exc	Forced
	WT	Fmr1 KO		WT	Fmr1 KO		WT	Fmr1 KO			WT	Fmr1 KO		WT	Fmr1 KO		WT	Fmr1 KO
Average	0.08188	0.03435		0.07395	0.01748		-0.01764	0.003153			0.06414	-0.002301		-0.06087	-0.09793		-0.05327	-0.07849
SEM	0.0136	0.01289		0.02512	0.01888		0.02986	0.0247			0.01815	0.01484		0.02327	0.02028		0.03567	0.02753
Fig 6c	Decoder Accuracy			Decoder Accuracy			Decoder Accuracy
	vS1			tSTR			BLA
Animal ID	WT		Animal ID	WT		Animal ID	WT
114567			114567			114567
207591	60.9698		207591	62.4055		207591	61.2883
437430			437430			437430
437441	57.6996		437441	58.1016		437441	68.879
451874	58.3669		451874	62.5726		451874	61.0222
486315	58.873		486315	65.2613		486315	71.3226
502564	73.8911		502564	59.2871		502564	59.3004
502578	56.6754		502578	62.8637		502578	64.9859
502579			502579	68.754		502579	69.9718
Average	61.08		Average	62.75		Average	65.25
SEM	2.628		SEM	1.346		SEM	1.835
Animal ID	Fmr1 KO		Animal ID	Fmr1 KO		Animal ID	Fmr1 KO
207988	57.5645		207988	59.3468		207988	60.9677
307877	65.0121		307877	64.0565		307877	60.4758
405993	58.0343		405993	62.752		405993	57.7964
435951	68.5383		435951	59.5565		435951	58.5806
437394	59.3488		437394	57.6734		437394	57.3044
448983	55.746		448983	57.9819		448983	59
451589	56.3206		451589	60.0343		451589	58.3569
502581	61.3911		502581			502581
549862	64.131		549862	58.0202		549862	59.7157
549863	58.4637		549863	58.246		549863	55.5222
Average	60.46		Average	59.74		Average	58.64
SEM	1.33		SEM	0.7503		SEM	0.5575
Fig 6d	Mean auROC			Mean auROC
	vS1-Exc	Voluntary		vS1-Supp	Forced
	WT	Fmr1 KO		WT	Fmr1 KO
Average	0.5645	0.4822		0.3958	0.4806
SEM	0.01985	0.01753		0.03475	0.03468

## Sheet: Fig. 7
Fig 7c	WT Mouse 1 - 502564			WT Mouse 2 - 502578			WT Mouse 3 - 486315			KO Mouse 1 - 549863			KO Mouse 2 - 307877			KO Mouse 3 - 207988
	Normalized B weight			Normalized B weight			Normalized B weight			Normalized B weight			Normalized B weight			Normalized B weight
	WT mouse 1 - 502564	Voluntary		WT mouse 1 - 502564	Voluntary		WT mouse 1 - 502564	Voluntary		WT mouse 1 - 502564	Voluntary		WT mouse 1 - 502564	Voluntary		WT mouse 1 - 502564	Voluntary
Cell #	Orbital Area	Context		Orbital Area	Context		Orbital Area	Context		Orbital Area	Context		Orbital Area	Context		Orbital Area	Context
1	-0.23752	0.057835		0.342081	0.333572		0.388323	0.338276		1.0664	-0.40435		0.0650078	1.33819		0.0466688	-0.0557852
2	0.14163	0.12019		0.0895166	-0.276512		0.400284	0.34739		0.064096	0.39008		-0.249937	-0.739269		-1.86386	1.38276
3	-0.13115	-0.108		0.194192	0.148826		0.951592	0.653145		0.77443	0.37401		0.0122807	0.977291		-0.173422	0.0469025
4	0.045078	0.22903		0.366357	0.203501		0.399344	0.158164		0.30542	0.37287		0.0414319	0.0848572		-0.97576	0.41501
5	-0.3777	-0.41008		0.0128095	0.31997		0.363031	0.291384		0.34813	0.41178		0.0621452	0.592088		1.34948	-0.774476
6	0.038725	-0.11534		0.199834	-0.0145809		0.235567	0.248815		0.21026	0.36832		-0.507779	-0.778726		0.151833	-0.152779
7	0.83891	0.6632		-0.248978	-0.0331189		0.506731	0.0571976		0.2109	0.19682		0.22962	-0.904768		-0.576026	0.469118
8	0.59831	1.5567		-0.201084	-0.225208		0.364692	0.307245		0.25594	0.19704		0.300554	0.645027		-0.409627	0.379636
9	0.11251	0.76531		-0.0388226	-0.352204		1.8512	1.70481		0.27767	0.51925		0.523417	0.944073		0.331833	-0.238643
10	0.17693	0.099062		0.168092	0.249908		0.220656	0.056584		0.16577	0.79398		-0.187374	-0.106719		0.33998	-0.225774
11	0.6276	0.46229		-0.0181994	0.0489569		0.0411991	0.202502		0.10253	0.33068		0.705012	-3.11885		0.125538	-0.109598
12	0.16109	0.085876		0.00593106	-0.0616725		1.6899	1.11174		0.0019644	0.16818		-0.150078	0.616778		0.0313373	-0.0197817
13	0.11144	0.40019		0.245284	0.168854		0.192395	0.384537		0.088203	0.37158		0.660941	-0.448442		-0.322375	0.578127
14	0.3156	0.16084		0.761774	0.724937		0.315486	0.264765		0.19765	0.27606		0.441374	0.821333		0.0659869	0.0311933
15	0.25139	0.14822		0.599586	0.777972		0.207775	0.141318		0.14705	0.39281		-0.113227	-4.80569		0.0716461	-0.0370828
16	0.087479	0.075579		0.235288	0.149149		1.01202	0.150797		0.14178	1.0971		0.234181	-0.048736		-0.125933	0.167194
17	0.11108	0.48914		-5.28406	-1.27475		0.0334104	0.0455521		0.073713	0.18636		-0.577189	-0.267992		-0.0897818	0.118312
18	0.23604	0.28709		5.7136	0.144756		-0.104481	-0.0878765		-0.16546	0.43254		-0.000128301	-0.545489		0.0784335	0.0500618
19	0.19056	0.1938		-0.450865	-0.819298		0.618807	0.639579		-0.034181	0.21962		-0.271591	2.27069		0.162489	-0.0975053
20	0.14832	0.35528		0.307571	0.749625		0.27094	0.254545		-0.067093	0.26159		-0.0363745	0.380671		0.685053	-0.0934021
21	0.14879	0.28349		0.213363	0.35047		0.177041	0.157627		0.00015551	0.076071		0.0259312	0.070847		-0.227504	0.217598
22	1.5541	0.90685		0.100806	-0.129437		0.46953	0.352567		2.1585	-2.7963		-1.13737	-1.33341		0.211144	0.046365
23	0.037645	0.048627		0.00276326	0.0874742		0.210207	0.252478		-0.29715	0.099493		0.0935904	0.696557		0.799379	-0.480779
24	-1.4541	-1.0625		0.260725	0.57406		0.413593	0.345903		0.17796	0.38111		0.283127	0.956944		0.842955	-0.622674
25	-0.17131	0.088969		0.019833	0.153789		0.206809	0.163624		0.65209	0.57791		0.682096	-1.48001		-1.39821	1.20703
26	0.13057	-1.0715		0.0460655	0.128721		0.234736	0.184321		-0.63402	-0.024291		0.515272	-0.0926929		-1.87336	1.12134
27	1.258	1.5358		-1.37178	0.177038		0.363314	0.305526		0.10497	0.26535		0.68237	-0.878693		-0.442994	0.387791
28	-0.080659	-0.1819		-0.392265	0.401177		-1.68223	-1.45539		0.20153	0.46652		4.59097	-11.6742		0.05363	0.0042679
29	-0.075015	-0.051486		0.0535257	0.230263		-0.0287155	0.0801798		0.10672	0.27194		-1.82458	-2.47867		0.307076	-0.864859
30	-0.030265	0.1754		-0.0437702	0.0713236		0.313705	0.237257		-1.0517	0.13466		-0.0246022	0.743364		-0.856542	0.665067
31	0.092901	0.060673		3.48951	2.22577		0.367361	0.292575		0.16548	0.30599		0.0686588	0.510434		-0.76275	0.476901
32	0.46097	-0.027358		0.315821	0.676856		-0.337531	-0.0874785		-0.31769	-0.48596		0.0375186	1.0834		0.147083	0.0154699
33	0.070005	-0.34061		-0.497384	-0.563379		0.126844	0.0762906		0.013265	0.092881		-0.457572	0.411943		0.0664967	0.0557301
34	-0.64112	-0.74425		1.42385	2.2955		0.0861208	0.270926		0.769	0.090222		0.0029135	1.39347		0.0705746	-0.0396529
35	0.052152	-0.071224		-0.0265063	0.291406		0.479149	0.4128		0.17139	0.069369		-0.352289	0.497094		-0.215739	0.211321
36	-3.0303	1.8226		0.646452	0.686111		-0.0307997	-0.218127		0.97139	0.96162		-0.377647	2.43699		-0.123404	0.129862
37	-0.19675	0.23091		0.164953	0.183351		0.538459	0.305132		0.10981	0.7507		0.252498	2.29788		-0.216547	0.222215
38	-0.32332	0.01234		0.2544	0.224679					0.1914	0.6501		-0.0231133	1.0209		0.340129	-0.167753
39	-0.21267	-0.13759		0.0150971	0.0480176					1.2769	-2.7013		0.318427	1.20571		-0.20516	0.179489
40	0.042026	-0.044939		-0.0793327	0.121783					-0.12354	0.027847		0.820429	0.559971		0.114195	0.000845968
41	0.24786	0.16742		0.313684	0.348946					0.13753	0.057385		0.229365	1.24142		-0.0210985	0.102442
42	0.73071	1.8702		0.4444	0.514889					0.27476	0.3016		0.127998	0.590752		-0.409717	0.276796
43	0.11172	0.12759		-0.0174282	-0.0846528					-4.2013	-4.2083		-0.011743	0.92401		-0.400578	1.27335
44	0.22437	0.50708		0.237966	0.251596					-0.23475	0.045065		0.0561091	1.06931		-0.572945	0.425555
45	0.83933	-0.34876		0.139204	0.0762408					0.08811	-0.02193		0.0424514	2.4047
46	0.12963	0.021269		0.182157	0.279966					0.81243	0.28361		0.00266194	0.537999
47	0.12935	0.020754		0.210455	0.1889					0.053955	0.069636		0.0228458	0.579178
48	0.032992	0.14402		0.485217	0.445398					-2.2069	-0.8469		0.261991	0.64087
49	0.12631	0.23124		0.32089	0.477766					0.57904	0.12281		-0.0290309	0.899354
50	1.1691	1.5564		0.417072	1.65827					0.20642	0.24053		-0.116267	0.679046
51	0.3969	0.051494		-0.088204	0.0120824					0.041539	0.1745		0.0568707	0.745068
52	0.25071	0.27366		0.425709	0.515017					0.18245	0.20906		-23.574	48.2474
53	0.10575	0.5365		0.10147	0.244884					-0.128	-1.1659		-0.176472	0.783617
54	0.040972	0.07813		1.22195	1.60565					0.1983	0.30885		0.227347	-1.86761
55	0.40841	0.28205		0.43044	0.544423					-0.39157	-0.76037		-0.406883	1.06662
56	1.394	0.4768		-0.0165708	0.168607					-0.036586	0.2882		2.18911	-5.96999
57	0.26711	0.34605		0.132784	0.252834					0.32534	0.12829		-1.10755	1.96235
58	-0.62287	0.011526		1.55708	2.09225					-0.29898	-0.20821		-0.278617	1.36188
59	0.33264	0.46112		0.253515	0.232135					0.22725	0.12934		-1.36998	23.8596
60	0.12574	0.43822		1.63701	2.55217					0.060967	-0.062826		0.0738562	-0.305773
61	-0.27439	-0.2312		0.327387	0.280306					-0.037409	0.27573		0.531393	-2.64541
62	0.035467	0.19836		0.501456	0.629865					0.12955	0.3322		0.258143	0.566921
63	0.1783	0.12123		-2.10739	-2.76628					0.030788	0.25925		0.0377034	0.432295
64	0.17167	0.32539		0.0160441	0.219747					1.0123	1.375		0.778436	1.29676
65	-0.96666	-1.099		0.404445	0.448283					0.31944	0.40028		-4.04883	3.77824
66	0.49022	0.61865		0.29591	0.557306					0.25333	0.33701		2.93372	-4.22545
67	0.0055315	-0.13218		0.543968	-1.80872					7.8367	4.7793		2.46431	0.913329
68	0.12662	0.19696		-0.0858487	0.0303028					1.8659	0.34102		-0.150009	-0.05428
69	0.045842	0.14942		-1.18558	-0.551612					0.021462	0.25356		0.268836	1.47838
70	-0.047177	0.2383		0.136603	0.223881					-11.6873	7.6985		0.326791	0.499881
71	-0.044579	0.99629		-0.122195	0.0744468					-0.064074	0.0058084		0.0972468	1.34468
72	0.088184	0.49223		0.173339	0.0393575					-0.051248	0.94582		-0.10142	0.451913
73	-0.034492	-0.14682		0.251374	0.206239					-0.70606	1.0322		0.0642379	1.41881
74	0.30399	-0.092524		0.326547	0.254452					-0.0076974	0.021277		0.620982	1.00109
75	0.29395	-0.7208		0.0895879	0.256863					-0.26171	0.23805		-0.287446	0.0517941
76	0.18936	0.24588		0.191313	0.394929					-2.117	2.666		0.00605032	0.451351
77	0.03046	-0.053849		1.3368	1.29802					0.18294	-0.15754		-0.00266597	0.620947
78	0.042258	0.08469		0.177772	0.496247					-0.049398	0.46553		0.283317	0.666793
79	-0.046623	0.011861		-9.48507	-5.32088					0.14131	0.21493		0.0395878	0.340605
80	0.11505	0.077829		0.184157	0.388417					0.1749	0.059674		-0.209654	0.264466
81	0.11487	0.33063		0.31625	0.428521					0.012347	0.32628		-0.364466	0.0906987
82	0.12229	0.3247		0.0192349	0.214311					0.098772	0.40155		-23.1274	-13.0529
83	0.20335	0.15677		8.47332	7.94328					-0.036376	0.22579
84	0.25189	0.17746		0.190321	0.283991					-0.38997	0.34296
85	-1.7778	-1.781		0.31331	0.407071					0.40667	0.31941
86	2.6903	1.2174		0.570664	0.664546					0.42405	1.2936
87	0.10677	0.2493		-0.113021	-0.51649					0.018203	-0.71441
88	0.069044	-0.23391		0.460601	0.264397					0.33115	-1.6097
89	0.25356	0.93245		-0.106796	-3.55756					-0.45017	-1.3998
90	0.022729	0.064194		-0.434426	-0.707485					0.42327	0.65906
91	0.16636	0.54623		11.4695	12.5152					0.37287	0.065821
92	0.35242	0.36517		0.899578	1.84758					-1.1374	-1.0169
93	0.93547	0.84314		1.35144	1.59723					-0.95805	-0.51556
94	-0.15443	0.12812		5.96068	5.39364					2.0582	2.1
95	-0.10397	0.098189		0.166296	0.212907					0.013597	0.27009
96	-1.1599	-1.1673		-0.395221	0.097784					-1.3889	-2.1155
97	0.14908	0.09431		0.213815	0.253506					0.19343	0.29076
98	0.031799	-0.054437		0.555477	0.565866					0.30343	0.029873
99	-0.51128	-2.023		0.351714	0.513639					-0.96499	1.497
100	-0.19356	0.29622								2.6567	1.984
101	-0.30838	-0.23547								0.20719	0.33672
102	0.33112	1.6266								-0.35173	0.094512
103	-0.073519	-0.15948								-0.28395	0.71834
104	0.87342	2.0827								-0.091141	0.44753
105	0.026133	0.056748								0.12852	0.065302
106	0.44878	0.056437								-0.083854	-0.15093
107	-0.19392	-0.12224								0.36764	0.18071
108	0.18312	0.27051								-1.1196	-2.6931
109	0.050355	0.11891								-2.4234	-0.31326
110	0.23046	-0.034251
111	0.11346	0.39007
112	-0.11511	0.20688
113	-3.2351	1.2364
114	-0.22308	-1.8762
115	0.13009	0.097569
116	0.044857	0.097228
117	0.31786	-0.33743
118	0.026632	-0.33143
119	0.15013	-0.024628
120	-1.0657	0.47548
121	0.14716	0.19683
122	0.15072	-0.032107
123	0.9104	-0.86827
124	0.098965	0.21099
125	-0.73009	0.45012
126	-0.66087	-0.028361
127	0.27394	-0.056376
128	-0.0070443	-0.071858
129	-0.23288	-0.044135
130	1.4808	0.19804
131	0.050131	0.27231
132	-0.58373	-0.36973
133	0.24382	-0.92607
134	-0.55119	-1.6715
135	0.069332	0.068138
136	0.3032	0.20171
137	0.10993	0.2116
138	-0.091429	-0.27337
139	-0.04464	0.055612
140	0.14282	0.29537
141	0.073327	0.061309
142	0.29342	-0.029195
143	0.24223	0.030742
144	0.52646	0.58984
145	-0.17563	0.51792
146	0.27227	0.21598
147	-0.18521	-1.3754
148	0.19801	-0.35183
149	-0.18506	-0.13858
150	-0.13299	0.23125
151	-0.2194	0.051855
152	0.10584	0.18296
153	0.2565	0.33123
154	0.20002	0.16173
155	0.2943	0.47053
156	-0.22176	0.44374
157	0.61217	1.6201
158	-0.10203	0.13066
159	0.48055	0.77306
160	-0.1456	-0.71259
161	-0.12022	0.048989
162	-0.63785	-1.3045
163	-0.48663	0.68722
164	0.19604	0.24396
165	0.15436	0.1343
166	-0.066463	0.18928
167	0.98914	0.80865
168	-0.045702	0.25909
169	0.13251	-0.014125
170	0.16984	0.15878
Fig 6c	Normalized B weights
vS1	Context (social/object)	Orbital area	Whisker DLC	Running motion	Eye DLC	Pupil DLC	Mouth DLC	Nose DLC	Pupil size	Saccades
Animal ID	WT
502578	0.458062	0.386042	0.0843426	0.0114683	-0.0081912	-0.0614236	-0.188634	0.183377	-0.0242154	-0.085735
502564	0.128688	0.0930992	0.220799	0.0838542	0.0176384	-0.0278606	0.045279	0.21915	0.122556	0.0775453
486315	0.241802	0.320715	0.279394	0.0975697	-0.0408339	-0.119068	0.0233968	0.11343	0.0478243	0.0907779
437441	0.227477	0.375544	0.0285407	0.136361	-0.127252	-0.141227	-0.0737101	-0.14143	-0.0396451	-0.0811607
437430	0.208576	0.113131	0.343697	0.167694	-0.060559	-0.034381	0.131309	-0.00148355	0.0103289	0.0442424
Average	0.252921	0.257706	0.191355	0.0993895	-0.0438396	-0.0767921	-0.0124718	0.0746087	0.0233697	0.00913399
SEM	0.0548881	0.0641574	0.0590703	0.0264644	0.0247957	0.0227688	0.0548078	0.065838	0.0290182	0.0385562
vS1	Context (social/object)	Orbital area	Whisker DLC	Running motion	Eye DLC	Pupil DLC	Mouth DLC	Nose DLC	Pupil size	Saccades
Animal ID	Fmr1 KO
549863	0.232787	0.0343472	0.0703604	0.222131	0.0305428	-0.0644591	0.0821527	0.0309819	0.0839829	-0.037334
502581	0.37482	0.24701	0.0394262	-0.0163982	-0.0752773	-0.0438534	0.156386	0.0651296	0.0496319	0.0341144
307877	0.829205	-0.46344	-0.962077	0.167389	0.287539	0.499089	0.17362	-0.0260068	0.0419496	0.0974724
207988	0.151755	-0.063806	0.0388875	0.0699555	0.182681	0.209292	0.103755	0.145628	0.140132	0.0851575
Average	0.397142	-0.0614723	-0.203351	0.110769	0.106371	0.150017	0.128978	0.0539331	0.0789241	0.0448526
SEM	0.151218	0.148864	0.253016	0.0527926	0.0803073	0.131957	0.0215502	0.0358822	0.0223554	0.0306367
	Normalized B weights
tSTR	Context (social/object)	Orbital area	Whisker DLC	Running motion	Eye DLC	Pupil DLC	Mouth DLC	Nose DLC	Pupil size	Saccades
Animal ID	WT
502578	0.173684	0.170444	0.019914	-0.0976019	0.135737	0.0611673	0.0472989	0.239652	-0.0731129	0.0830049
502564	0.325095	0.0570712	0.0654362	-0.0582231	0.0597119	0.0177259	0.117414	0.350984	0.0561512	0.0330333
486315	0.185612	0.227347	-0.0123985	0.135532	0.0141977	-0.0470056	0.0710676	0.254123	0.142444	0.0507012
437441	-0.207582	0.281863	0.045431	0.517687	-0.0444988	0.123199	-0.169139	-0.0171015	0.407337	0.141569
437430	-0.00357776	0.138617	0.0733672	0.316325	-0.151714	-0.148881	0.234018	-0.113461	0.0958812	0.103682
Average	0.0946462	0.175068	0.03835	0.162744	0.00268672	0.00124109	0.060132	0.142839	0.12574	0.0823981
SEM	0.09182	0.0383481	0.0156928	0.115525	0.0485556	0.0466911	0.0657142	0.0884172	0.0790103	0.0192304
tSTR	Context (social/object)	Orbital area	Whisker DLC	Running motion	Eye DLC	Pupil DLC	Mouth DLC	Nose DLC	Pupil size	Saccades
Animal ID	Fmr1 KO
549863	0.241436	0.0563935	0.0713652	0.0136408	-0.064931	-0.0124144	0.0830067	0.0502927	0.243752	0.0382971
502581	0.239718	0.214655	0.0440625	0.230691	-0.0423282	-0.0132601	-0.0992738	0.146553	-0.0494697	0.00848367
307877	0.982853	0.253939	0.196758	-0.156905	0.56897	-0.0289717	0.227926	-0.0293289	-0.13636	-0.106391
207988	0.0180266	-0.178557	0.110683	0.0506208	0.283782	0.182689	0.462596	-0.24366	-0.0134134	-0.0587032
Average	0.370508	0.0866078	0.105717	0.0345119	0.186373	0.0320106	0.168564	-0.0190356	0.0111272	-0.0295783
SEM	0.210748	0.0981585	0.0332847	0.0794888	0.150368	0.0503701	0.118686	0.0830602	0.0817216	0.0326652
	Normalized B weights
BLA	Context (social/object)	Orbital area	Whisker DLC	Running motion	Eye DLC	Pupil DLC	Mouth DLC	Nose DLC	Pupil size	Saccades
Animal ID	WT
502578	-0.0298966	-0.0636508	0.0596896	0.0991127	0.0600215	0.0932701	0.280971	0.155946	0.14286	-0.034765
502564	0.218804	0.0986456	0.142607	0.0375186	0.0486633	-0.0659914	0.118845	0.192459	0.0510975	0.021018
486315	0.250441	0.231744	0.101903	0.0652852	0.0156348	-0.0759276	0.170467	0.102438	0.11922	0.0668262
437441	0.187612	0.213936	0.148637	-0.296853	0.046707	0.135116	0.0613197	0.0725117	0.192087	0.0469789
437430	0.128614	-0.0760914	0.353961	0.22388	-0.0137527	0.0976346	0.0517448	0.00381414	0.0465504	0.0505398
Average	0.151115	0.0809167	0.16136	0.0257888	0.0314548	0.0368204	0.13667	0.105434	0.110363	0.0301196
SEM	0.0495231	0.065692	0.050735	0.0867213	0.0134885	0.0446259	0.0419362	0.0328209	0.0277469	0.0178065
BLA	Context (social/object)	Orbital area	Whisker DLC	Running motion	Eye DLC	Pupil DLC	Mouth DLC	Nose DLC	Pupil size	Saccades
Animal ID	Fmr1 KO
549863	0.539116	0.352985	-0.0981465	0.208269	-0.2086	-0.0293051	0.19166	0.0539473	0.159219	-0.0397663
502581	0.855281	0.0434211	-0.108853	0.463464	-0.0912424	-0.0149653	0.39521	-0.0337387	0.103015	-0.254498
307877	0.143472	-0.0898626	-0.127871	0.0526035	0.439067	-0.229943	0.0892893	-0.0176567	0.0268602	0.173761
207988	-0.107778	0.15745	0.144692	0.0501692	0.196712	0.177703	0.0959309	0.0485269	0.155441	0.060093
Average	0.357523	0.115998	-0.0475444	0.193626	0.0839842	-0.0241275	0.193022	0.0127697	0.111134	-0.0151024
SEM	0.212733	0.093776	0.0643729	0.0972515	0.145803	0.0832697	0.0713377	0.0224777	0.0308805	0.0909406

## Sheet: Suppl. Fig. 1
Suppl. Fig. 1a
Animal ID	114567	207591	437430	437441	451874	486315	502564	502578	502579	Average	SEM		114567	207591	437430	437441	451874	486315	502564	502578	502579	Average	SEM
Whisker Protraction
	Social												Object
Voluntary	0.058824	0	0.04	0	0	0	0	0.058824	0	0.0175164	0.00894357		0.078431	0.08	0.25	0	0	0.039216	0.34	0.08	0.307692	0.130593	0.04406
Forced	0.117647	0.08	0.078431	0	0.04	0	0	0	0	0.0351198	0.0153169		0.196078	0.352941	0.352941	0.098039	0.08	0.078431	0.038462	0.04	0.185185	0.158009	0.0412339
Suppl. Fig. 1b
Animal ID	114567	437430	437441	451874	486315	502564	502578	502579	207591	Average	SEM		114567	437430	437441	451874	486315	502564	502578	502579	207591	Average	SEM
Orbital Tightening
	Social												Object
Voluntary	-0.00141	0.014948	0.002595	-0.00463	-0.00985	0.043728	0.003357	0.002593	0.000121	0.00571689	0.00525281		-0.00929	0.008664	-0.01193	-0.01795	-0.00874	0.01151	-0.04372	-0.01581	-0.0143	-0.0112851	0.00534174
Forced	-0.02831	0.014948	0.002902	-0.04724	-0.01006	-0.00918	-0.01564	-0.00761	0.000772	-0.0110464	0.00607284		-0.01573	0.004324	-0.01738	-0.0018	-0.03556	-0.00463	0.003829	-0.01956	-0.02132	-0.0119808	0.00443679
Suppl. Fig. 1d
	Decoder Accuracy
Animal ID	Full	Whiskers	Eye	Pupil	Nose	Mouth
114567	64.725	66.895	52.995	52.495	54.645	51.325
437430	59.76	54.72	53.82	54.29	59.445	54.57
437441	59.61	60.05	56.16	52.49	52.04	52.395
451874	58.835	53.33	56.57	52.71	53.745	49.99
486315	64.335	60.095	60.015	56.28	59.93	52.62
502564	54.505	54.525	49.11	48.87	56.115	47.43
502578	58.505	56.4	53.785	52.125	57.075	53.345
502579	58.925	59.32	53.725	52.74	54.395	54.245
Average	59.9	58.17	54.52	52.75	55.92	51.99
SEM	1.166	1.561	1.121	0.7369	0.9785	0.8385
Suppl. Fig. 1e
	Decoder Accuracy
Animal ID	Before	After
114567	64.8864	66.0375
437430	58.8864	66.35
437441	60.9432	60.4875
451874	53.4886	57.7125
486315	52.4432	67.575
502564	52.75	55.3625
502578	56.5	60.2375
502579	60.3068	63.55
Average	57.53	62.16
SEM	1.589	1.56
Suppl. Fig. 1f
	Decoder Accuracy
Animal ID	Before	After
114567	65.6167	68.8
437430	54.7083	56.4417
437441	53.0667	60.2583
451874	51.9833	51.7833
486315	52.2833	63.2417
502564	56.2	55.225
502578	53.5083	60.075
502579	59.6583	59.8333
Average	55.88	59.46
SEM	1.649	1.836
Suppl. Fig. 1g
	Decoder Accuracy
Animal ID	Before	After
114567	63.5568	66.85
437430	56.1591	70.175
437441	56.3409	58.675
451874	50.1023	52.7875
486315	56.2841	70.825
502564	45.4545	54.1125
502578	55.9091	61.425
502579	58.3068	66.475
Average	55.26	62.67
SEM	1.91	2.476

## Sheet: Suppl. Fig. 2
Suppl. Fig. 2
	cFos+/tdTom+ cells/mm^2 (normalized to TRAP2-CTRL)
	Object touch										Social touch
	ACCx	NAc	InsCx	MeA	PVT	PvtH	PAG	MC	V1		ACCx	NAc	InsCx	MeA	PVT	PvtH	PAG	MC	V1
Average	2.40618	3.5627	3.49072	2.1777	1.34652	2.11787	2.43384	2.65289	5.5114		7.25704	6.46829	10.3725	5.01334	3.65022	5.82112	10.4054	3.6666	10.7324
SEM	0.315532	0.840138	0.989643	0.254424	0.140615	0.411773	0.597463	0.430809	1.58383		1.19508	1.09309	2.37797	1.26604	0.701506	1.74272	4.291	0.807498	3.93079

## Sheet: Suppl. Fig. 3
N/A

[truncated: 13 more sheets: Suppl. Fig. 4, Suppl. Fig. 5, Suppl. Fig. 6, Suppl. Fig. 7, Suppl. Fig. 8, Suppl. Fig. 9, Suppl. Fig. 10, Suppl. Fig. 11, Suppl. Fig. 12, Suppl. Fig. 13, Suppl. Fig. 14, Suppl. Fig. 15, Suppl. Fig. 16]
